# Supplementary material for: Nucleosome Assembly Protein 1, Nap1, Is Required for the Growth, Development, and Pathogenicity of Magnaporthe oryzae
Source: Int J Mol Sci. 2022 Jul 11;23(14):7662. doi: 10.3390/ijms23147662 (PMC9316785; doi:10.3390/ijms23147662)
Supplement: Supplementary file 1 [file ijms-23-07662-s001.zip]

Archive with 1 entries (1 files):
- ijms-1764071-supplementary.pdf
